# Supplementary material for: Comparison of mRNA Vaccinations with BNT162b2 or mRNA-1273 in Anti-CD20-Treated Multiple Sclerosis Patients
Source: Vaccines (Basel). 2022 Jun 9;10(6):922. doi: 10.3390/vaccines10060922 (PMC9229998; doi:10.3390/vaccines10060922)
Supplement: Supplementary file 1 [file vaccines-10-00922-s001.zip]

Archive with 1 entries (1 files):
- vaccines-1696239-supplementary.pdf
